# Supplementary material for: Optimization Method for Phenolic Compounds Extraction from Medicinal Plant (Juniperus procera) and Phytochemicals Screening
Source: Molecules. 2021 Dec 9;26(24):7454. doi: 10.3390/molecules26247454 (PMC8708409; doi:10.3390/molecules26247454)
Supplement: Supplementary file 1 [file molecules-26-07454-s001.zip]

Archive with 1 entries (1 files):
- molecules-1497913-supplementary.pdf
